# Supplementary material for: Needs assessment to strengthen capacity in water and sanitation research in Africa: experiences of the African SNOWS consortium
Source: Health Res Policy Syst. 2014 Dec 15;12:68. doi: 10.1186/1478-4505-12-68 (PMC4274706; doi:10.1186/1478-4505-12-68)
Supplement: Supplementary file 1 — Additional file 1: Zip file containing questionnaires used in the needs assessment. (ZIP 338 KB) [file 12961_2014_366_MOESM1_ESM.zip]

Archive with 12 entries (12 files):
- SNOWS - Semi structured questionnaire - Master students (1).docx
- SNOWS - Semi structured questionnaire - PhD students.docx
- SNOWS.Mapping. Annex.2.Template for mapping of scientific resources at Department level.13.2.2010.doc
- SNOWS.Mapping.Annex.3.Template for List of Documents.doc
- SNOWS.Mapping.Annex.5.CV-format,PhD-fellows.11.2.2010.doc
- SNOWS.mapping.Annex4.CV-format.scientific staff profiles. 11.2.2010.doc
- SNOWS-Mapping.Annex.1.Guidelines for reporting on Mapping.rev-1.15.2.2010.doc
- SNOWS-Mapping.Template for Mapping Report-revised version.September.doc
- SNOWS-Template for Mapping Report.doc
- Quest. ADMIN.rev.1.24.02.2010.doc
- Quest. PHDs.doc
- SNOWS - Semi structured questionnaire - Academics.docx
